# Supplementary material for: Aptamer-Based Biosensors for Rapid Detection and Early Warning of Food Contaminants: From Selection to Field Applications
Source: Molecules. 2025 Nov 7;30(22):4332. doi: 10.3390/molecules30224332 (PMC12655300; doi:10.3390/molecules30224332)
Supplement: Supplementary file 1 [file molecules-30-04332-s001.zip]

Archive with 1 entries (1 files):
- molecules-3928515-supplementary.pdf
